# Supplementary material for: Characterization, Recombinant Production, and Bioactivity of a Novel Immunomodulatory Protein from Hypsizygus marmoreus
Source: Molecules. 2023 Jun 15;28(12):4796. doi: 10.3390/molecules28124796 (PMC10304396; doi:10.3390/molecules28124796)
Supplement: Supplementary file 1 [file molecules-28-04796-s001.zip]

Archive with 1 entries (1 files):
- molecules-2342320-supplementary.pdf
